# Supplementary material for: Comparative Functional Morphology of Human and Chimpanzee Feet Based on Three-Dimensional Finite Element Analysis
Source: Front Bioeng Biotechnol. 2022 Jan 13;9:760486. doi: 10.3389/fbioe.2021.760486 (PMC8793834; doi:10.3389/fbioe.2021.760486)
Supplement: Supplementary file 2 [file Table1.XLSX]

## Sheet: Ligament
Ligament	Natural length [mm]		Area [mm2]
	Human	Chimpanzee
Anterior tibiofibular ligament_1	9.82615	10.8862	18.1105
Anterior tibiofibular ligament_2	8.59617	8.2997	18.1105
Anterior tibiotalar ligament_1	29.7037	26.1746	12.5319
Anterior tibiotalar ligament_2	35.201	34.0508	12.5319
Posterior tibiotalar ligament_1	16.961	18.6988	22.6
Posterior tibiotalar ligament_2	14.9838	16.3418	22.6
Anterior talofibular ligament_1	39.1637	-	18.1105
Anterior talofibular ligament_2	46.31	-	18.1105
Posterior talofibular ligament	33.0045	38.3781	26.7581
Tibiocalcaneal ligament_1	25.0426	32.0241	12.4483
Tibiocalcaneal ligament_2	38.1337	39.4092	12.4483
Calcaneofibular ligament	30.2825	37.6717	12.31
Anterior talocalcaneal ligament	19.4866	24.3246	12.31
Posterior talocalcaneal ligament	31.1144	24.6545	12.4483
Medial talocalcaneal ligament	11.4781	10.9299	12.4483
Lateral talocalcaneal ligament	13.7635	14.3629	12.31
Interosseous talocalcaneal ligament	8.71458	10.0912	12.31
Tibionavicular ligament_1	25.8451	26.0492	12.5319
Tibionavicular ligament_2	27.6722	27.848	12.5319
Dorsal talonavicular ligament_1	10.6055	16.398	9.6993
Dorsal talonavicular ligament_2	11.396	19.4718	9.6993
Lateral calcaneocuboid ligament (superior)	9.11079	9.03409	9.6993
Lateral calcaneocuboid ligament (inferior)	10.3729	9.41886	9.6993
Bifurcate ligament (calcaneus-navicular)	21.3336	12.9694	9.6993
Bifurcate ligament (calcaneus-cuboid)	14.0266	9.71446	9.6993
Dorsal cubonavicular ligament	11.0638	9.89837	19.3986
Dorsal cuneonavicular ligament (medial cuneiform)_1	11.4188	9.55894	6.4662
Dorsal cuneonavicular ligament (medial cuneiform)_2	12.8337	7.37047	6.4662
Dorsal cuneonavicular ligament (medial cuneiform)_3	9.71015	5.17896	6.4662
Dorsal cuneonavicular ligament (intermediate cuneiform)	11.3039	8.36479	19.3986
Dorsal cuneonavicular ligament (lateral cuneiform)	8.81214	7.06824	19.3986
Dorsal cuneocuboid ligament	8.69396	4.62586	69.7739
Dorsal intercuneiform ligament (medial-intermediate cuneiform)	9.22391	5.10655	69.7739
Dorsal intercuneiform ligament (lateral-intermediate cuneiform)	9.72462	8.79612	69.7739
Dorsal tarsometatarsal ligament (1st metatarsal-medial cuneiform)	8.41645	7.66531	16.592
Dorsal tarsometatarsal ligament (2nd metatarsal-medial cuneiform)	9.41659	5.94212	16.6784
Dorsal tarsometatarsal ligament (2nd metatarsal-intermediate cuneiform)	8.30797	7.14156	16.6784
Dorsal tarsometatarsal ligament (2nd metatarsal-lateral cuneiform)	8.84869	7.55092	16.6784
Dorsal tarsometatarsal ligament (3rd metatarsal-lateral cuneiform)	11.374	6.84368	16.6784
Dorsal tarsometatarsal ligament (4th metatarsal-lateral cuneiform)	11.2453	14.0877	37.8693
Dorsal tarsometatarsal ligament (4th metatarsal-cuboid)	9.81964	8.74194	37.8693
Dorsal tarsometatarsal ligament (5th metatarsal-cuboid)	8.59064	9.20129	37.8693
Long plantar ligament_1	77.2586	23.4825	14.2161
Long plantar ligament_2	86.9851	25.7468	14.2161
Long plantar ligament_3	97.565	26.106	14.2161
Long plantar ligament_4	93.8084	25.7499	14.2161
Plantar calcaneonavicular ligament_1	26.623	21.7229	46.393
Plantar calcaneonavicular ligament_2	10.2128	13.2895	46.393
Plantar calcaneocuboid ligament_1	27.6569	19.2939	46.393
Plantar calcaneocuboid ligament_2	20.7445	13.3154	46.393
Plantar cubonavicular ligament	12.8938	11.2586	14.8457
Plantar cuneonavicular ligament (medial cuneiform)	16.8986	9.48001	14.8457
Plantar cuneonavicular ligament (lateral cuneiform)	9.24678	12.9318	14.8457
Plantar cuneonavicular ligament (intermediate cuneiform)	13.3001	12.5038	14.8457
Plantar cuneocuboid ligament	10.5612	10.3901	29.6915
Plantar intercuneiform ligament (medial-intermediate cuneiform)	8.42344	5.43094	29.6915
Plantar intercuneiform ligament (lateral_intermediate cuneiform)	6.08596	4.20471	29.6915
Plantar tarsometatarsal ligament (1st metatarsal-medial cuneiform)_1	8.26892	6.05032	14.8457
Plantar tarsometatarsal ligament (1st metatarsal-medial cuneiform)_2	10.3103	10.0977	14.8457
Plantar tarsometatarsal ligament (2nd metatarsal-medial cuneiform)	10.7763	11.7344	14.8457
Plantar tarsometatarsal ligament (2nd metatarsal-intermediate cuneiform)	9.98158	12.2583	14.8457
Plantar tarsometatarsal ligament (3rd metatarsal-medial cuneiform)	18.3517	18.26	14.8457
Plantar tarsometatarsal ligament (3rd metatarsal-lateral cuneiform)	12.9682	16.8602	14.8457
Plantar tarsometatarsal ligament (4th metatarsal-intermediate cuneiform)	8.16198	5.28347	14.8457
Plantar tarsometatarsal ligament (4th metatarsal-cuboid)	5.50983	7.79137	14.8457
Plantar tarsometatarsal ligament (5th metatarsal-cuboid)_1	10.3989	13.4669	14.8457
Plantar tarsometatarsal ligament (5th metatarsal-cuboid)_2	11.7523	9.63923	14.8457
Dorsal metatarsal ligament (1st-2nd metatarsal)	9.81441	11.5294	37.1893
Dorsal metatarsal ligament (2nd-3rd metatarsal)	6.68777	9.70286	23.0236
Dorsal metatarsal ligament (3ed-4th metatarsal)	8.27931	7.46631	23.0236
Dorsal metatarsal ligament (4th-5th metatarsal)	9.22467	8.22517	33.0975
Plantar metatarsal ligament (2nd-3rd metatarsal)	12.1883	12.8485	41.4425
Plantar metatarsal ligament (3rd-4th metatarsal)	11.2043	10.9299	41.4425
Plantar metatarsal ligament (4th-5th metatarsal)	9.62195	10.5139	41.4425
Deep transverse metatarsal ligament (1st-2nd metatarsal)	10.2547	-	37.1893
Deep transverse metatarsal ligament (2nd-3rd metatarsal)	5.91495	6.11849	23.0236
Deep transverse metatarsal ligament (3rd-4th metatarsal)	10.6951	5.77213	23.0236
Deep transverse metatarsal ligament (4th-5th metatarsal)	13.703	10.8772	33.0975
Medial collateral ligament (1st metatarsophalangeal joint)	13.5034	19.1382	3
Lateral collateral ligament (1st metatarsophalangeal joint)	16.1557	14.6261	3
Medial collateral ligament (2nd metatarsophalangeal joint)	13.5294	15.6058	3
Lateral collateral ligament (2nd metatarsophalangeal joint)	16.3376	18.2767	3
Medial collateral ligament (3rd metatarsophalangeal joint)	14.9675	20.0778	3
Lateral collateral ligament (3rd metatarsophalangeal joint)	14.9767	23.4249	3
Medial collateral ligament (4th metatarsophalangeal joint)	14.1951	14.7897	3
Lateral collateral ligament (4th metatarsophalangeal joint)	14.3771	18.2645	3
Medial collateral ligament (5th metatarsophalangeal joint)	11.7206	13.7765	3
Lateral collateral ligament (5th metatarsophalangeal joint)	15.5217	15.5979	3
Plantar plate&plantar ligament (1st metatarsophalangeal joint)	12.9636	13.4719	30
Plantar plate&plantar ligament (2nd metatarsophalangeal joint)	21.3571	17.9631	30
Plantar plate&plantar ligament (3rd metatarsophalangeal joint)	21.7673	19.0517	30
Plantar plate&plantar ligament (4th metatarsophalangeal joint)	19.5422	14.7008	30
Plantar plate&plantar ligament (5th metatarsophalangeal joint)	11.2065	13.1276	30
Medial collateral ligament (1st interphalangeal joint)	12.7384	10.99	3
Lateral collateral ligament (1st interphalangeal joint)	8.8363	12.4981	3

## Sheet: Plantar aponeurosis
Ligament		Natural length [mm]		Area [mm2]
		Human	Chimpanzee
Proximal (plantar)	PA_p_1	135.24	146.974	29.07
	PA_p_2	133.817	147.78	29.07
	PA_p_3	145.268	159.11	29.07
	PA_p_4	144.28	158.236	29.07
	PA_p_5	141.652	154.344	29.07
	PA_p_6	140.855	153.718	29.07
	PA_p_7	136.24	150.845	29.07
	PA_p_8	137.269	152.105	29.07
	PA_p_9	133.558	142.069	29.07
	PA_p_10	130.723	143.232	29.07
Distal (phalangeal)	PA_d_1	10.3481	11.1268	29.07
	PA_d_2	10.0238	13.0217	29.07
	PA_d_3	10.4758	16.2398	29.07
	PA_d_4	11.6372	18.4202	29.07
	PA_d_5	8.90686	16.7373	29.07
	PA_d_6	12.7025	18.2558	29.07
	PA_d_7	9.87049	15.2376	29.07
	PA_d_8	11.3173	16.3976	29.07
	PA_d_9	7.53729	17.6032	29.07
	PA_d_10	12.6791	18.5971	29.07
